# Supplementary material for: Effect of Copper Antifouling Paint on Marine Degradation of Polypropylene: Uneven Distribution of Microdebris between Nagasaki Port and Goto Island, Japan
Source: Molecules. 2024 Mar 6;29(5):1173. doi: 10.3390/molecules29051173 (PMC10934280; doi:10.3390/molecules29051173)
Supplement: Supplementary file 1 [file molecules-29-01173-s001.zip]

Archive with 1 entries (1 files):
- molecules-2857748-supplementary.pdf
